# Supplementary material for: Nutritional and Physical Rehabilitation in Post-Critical Coronavirus Disease 2019 (COVID-19) Ambulatory Patients: The NutriEcoMuscle Study
Source: Nutrients. 2025 May 20;17(10):1722. doi: 10.3390/nu17101722 (PMC12113686; doi:10.3390/nu17101722)
Supplement: Supplementary file 1 [file nutrients-17-01722-s001.zip]

Archive with 1 entries (1 files):
- nutrients-3611288-supplementary.pdf
